# Supplementary material for: Integration of AI-2 Based Cell-Cell Signaling with Metabolic Cues in Escherichia coli
Source: PLoS One. 2016 Jun 30;11(6):e0157532. doi: 10.1371/journal.pone.0157532 (PMC4928848; doi:10.1371/journal.pone.0157532)
Supplement: S1 File — (XLSX) [file pone.0157532.s004.xlsx]

## Sheet: Fig 1
	Experiment: Accumulation of AI-2 in SM1005 (wild type), SM1007 (∆uvrY) and SM1010 (∆uvrY/puvrY)						Experiment: β galacatosidase activity in SM1005 (wild type), SM1007 (∆uvrY) and SM1010 (∆uvrY/puvrY)						Experiment: Growth profile of SM1005 (wild type), SM1007 (∆uvrY) and SM1010 (∆uvrY/puvrY)
	Mean of three experiments are shown						Mean of three experiments are shown						Mean of three experiments are shown
	Time	SM1005 (wild type)	SM1007 (∆uvrY)	SM1010 (∆uvrY/puvrY)			Time	SM1005 (wild type)	SM1007 (∆uvrY)	SM1010 (∆uvrY/puvrY)			Time	SM1005 (wild type)	SM1007 (∆uvrY)	SM1010 (∆uvrY/puvrY)
	0	5	5	12			0	19	9	19			0	0.039	0.037	0.035
	0.5	79	28	35			0.5	20	10	20			0.5	0.075	0.048	0.054
	1	150	29	90			1	22	12	22			1	0.167	0.063	0.126
	1.5	214	22	183			1.5	24	15	24			1.5	0.395	0.121	0.269
	2	300	102	396			2	29	20	29			2	0.769	0.238	0.604
	2.5	293	110	383			2.5	34	27	46			2.5	1.34	0.447	1.13
	3	280	74	322			3	41	29	53			3	2.49	0.676	2.09
	3.5	231	20	251			3.5	47	29	59			3.5	3.21	1.33	3.05
	4	142	11	172			4	56	28	61			4	3.95	1.92	3.53
	4.3	94	17	124			4.5	59	29	63			4.3	4.79	3.41	4.1
	5	55	15	72			5	61	28	64			5	5.01	4.01	3.89
	6	31	13	41			5.5	62	29	63			6	5.15	4.37	4.58
	7	26	12	26			6	62	29	64			7	5.31	4.74	4.61
	8	21	17	25			6.5	62	28	64			8	5.2	5.01	4.68
	9	21	12	21			7	62	30	64			9	5.3	5.01	5.17
	10	20	14	20			8	62	29	64			10	5.3	5.01	5.07
	11	21	13	21			9	62	29	64			11	5.25	5.01	5.17
	12	20	16	15			10	62	29	63			12	5.01	5.11	5.07
	13	20	15	21			11	62	30	63			13	5.15	5.01	5.27
	14	19	17	23			12	62	30	63			14	5.31	5.01	5.07
	15	20	16	19			13	62	29	63			15	5.2	5.01	5.07
	16	21	13	23			14	62	29	63			16	5.3	5.01	5.07
	17	19	15	21			15	61	29	63			17	5.3	5.01	5
	18	20	13	16			16	61	29	63			18	5.25	5.11	5.07
	19	21	14	23			17	61	30	64			19	5.01	5.01	5.07
	20	20	16	15			18	61	30	64			20	5.15	5.01	5.07
	21	19	15	26			19	61	29	64			21	5.31	5.01	5.07
	22	20	16	14			20	61	29	64			22	5.2	5.01	5.07
	23	19	14	9			21	61	29	64			23	5.3	5.01	5.07
	24	21	13	7			22	61	29	64			24	5.3	5.01	5
							23	62	29	64
							24	62	29	64

## Sheet: Fig 4
	Experiment: β-galactosidase activity in SM1020 (∆cyaA) in presence or absence of 1mM cAMP and SM1021 ( ∆uvrY ∆cya) without and with 0.2mM and 5mM cAMP
	Mean of three experiments are shown
	Time (minutes)	SM1020	SM1020 (1mM cAMP)	SM1021	SM1021 (0.2MM cAMP)	SM1021 (5mM cAMP)
	0	60	60	62	62	62
	30	55	55	60	60	60
	60	65	65	62	62	62
	90	85	85	78	78	78
	120	96	96	85	88	88
	150	90	40	88	84	61
	180	84	35	83	73	44
	210	85	30	82	71	34
	240	82	32	78	68	25

## Sheet: Fig 5
	Experiment: β-galacatosidase activity in SM1005 (wild type), SM1007 (∆uvrY), SM1040 (∆crp) and SM1041 (∆uvrY ∆crp)
	Mean of three experiments are shown
	Time (mins)	SM1005	SM1007	SM1040	SM1041
	0	30	9	75	60
	20	32	11	77.4	63
	40	33	14	77	64
	60	40	16	77	65
	80	51	15	85	70
	100	56	17	86	72
	120	63	21	87	75
	140	67	23	88	79
	160	68	26	89	78
	180	70	30	95	80
	200	71	32	96.6	85
	220	73	31	102.2	90
	240	75	33	102.4	92
	260	70	30	103	92
	280	70	31	104.2	85
	300	71	29	101.9	80

## Sheet: Fig 6
	Experiment: Accumulation of AI-2 in SM1005 (wild type), SM1030 (∆csrA) and SM1031 (∆csrA/pcsrA)								Experiment: β galactosidase activity in SM1005 (wild type), SM1030 (∆csrA) and SM1031 (∆csrA/pcsrA)								Experiment: Growth profile of SM1005 (wild type), SM1030 (∆csrA) and SM1031 (∆csrA/pcsrA)
	Mean of three experiments are shown								Mean of three experiments are shown								Mean of three experiments are shown
	Time	SM1005 (wild type)	SM1030 (∆csrA)	SM1031 (∆csrA/pcsrA)					Time	SM1005 (wild type)	SM1030 (∆csrA)	SM1031 (∆csrA/pcsrA)					Time	SM1005 (wild type)	SM1030 (∆csrA)	SM1031 (∆csrA/pcsrA)
	0	5	5	5					0	19	144	130					0	0.039	0.034	0.038
	0.5	79	63	63					0.5	20	181	180					0.5	0.075	0.054	0.073
	1	150	126	126					1	22	200	205					1	0.167	0.112	0.149
	1.5	214	201	201					1.5	24	225	230					1.5	0.395	0.231	0.324
	2	300	1120	163					2	29	251	163					2	0.769	0.514	0.71
	2.5	293	972	101					2.5	34	296	101					2.5	1.34	1.02	1.35
	3	280	520	86					3	41	305	86					3	2.49	2.02	2.6
	3.5	231	202	74					3.5	47	320	74					3.5	3.21	2.93	3.12
	4	142	112	62					4	56	316	62					4	3.95	3.66	3.64
	4.3	94	55	41					4.5	59	318	53					4.3	4.79	4.49	4.57
	5	55	36	28					5	61	318	51					5	5.01	5.16	5.1
	6	31	26	21					5.5	62	310	49					6	5.15	5.2	5.26
	7	26	27	19					6	62	315	50					7	5.31	5.31	5.2
	8	21	19	21					6.5	62	316	51					8	5.2	5.24	5.1
	9	21	16	20					7	62	315	48					9	5.3	5.28	5.26
	10	20	17	18					8	62	315	49					10	5.3	5.25	5.2
	11	21	15	21					9	62	315	51					11	5.25	5.32	5.1
	12	20	15	19					10	62	313	50					12	5.01	5.22	5.26
	13	20	16	20					11	62	320	49					13	5.15	5.26	5.2
	14	19	14	19					12	62	315	50					14	5.31	5.28	5.1
	15	20	15	21					13	62	315	50					15	5.2	5.25	5.26
	16	21	17	18					14	62	315	48					16	5.3	5.32	5.2
	17	19	14	19					15	61	315	50					17	5.3	5.22	5.1
	18	20	15	21					16	61	315	50					18	5.25	5.26	5.26
	19	21	16	20					17	61	315	49					19	5.01	5.28	5.2
	20	20	15	17					18	61	317	51					20	5.15	5.25	5.1
	21	19	14	18					19	61	315	50					21	5.31	5.32	5.26
	22	20	16	21					20	61	315	48					22	5.2	5.22	5.2
	23	19	15	19					21	61	315	51					23	5.3	5.26	5.1
	24	21	14	20					22	61	314	50					24	5.3	5.25	5.26
									23	62	315	49
									24	62	315	51

## Sheet: S1 Fig
	Experiment: Accumulation of AI-2 in wild type, ∆luxS and ∆luxS/pluxS								Experiment: Growth profile of wild type, ∆luxS and ∆luxS/pluxS
	Mean of three experiments are shown								Mean of three experiments are shown
	Time	Wild type	DluxS	DluxS/pluxS					Time	Wild type	DluxS	DluxS/pluxS
	0	5	20	7					0	0.039	0.038	0.038
	0.5	79	20	82					0.5	0.075	0.057	0.067
	1	150	19	131					1	0.167	0.078	0.142
	1.5	214	21	215					1.5	0.395	0.151	0.345
	2	300	20	348					2	0.769	0.266	0.691
	2.5	293	20	323					2.5	1.34	0.467	1.26
	3	280	20	281					3	2.49	0.656	2.235
	3.5	231	21	219					3.5	3.21	0.766	3.15
	4	142	20	127					4	3.95	0.866	3.79
	4.5	94	20	79					4.5	4.79	1.066	4.45
	5	55	19	57					5	5.01	1.306	4.9
	6	31	21	30					6	5.15	2.096	5.17
	7	26	20	24					7	5.31	2.936	5.18
	8	21	21	20					8	5.2	3.896	5.18
	9	21	20	22					9	5.3	3.926	5.11
	10	20	19	21					10	5.3	4.336	5.18
	11	21	19	19					11	5.25	4.326	5.2
	12	20	20	20					12	5.01	4.336	5.18
	13	20	20	22					13	5.15	4.325	5.2
	14	19	19	19					14	5.31	4.336	5.18
	15	20	21	18					15	5.2	4.33	5.2
	16	21	20	20					16	5.3	4.336	5.18
	17	19	21	21					17	5.3	4.326	5.2
	18	20	20	20					18	5.25	4.336	5.18
	19	21	19	19					19	5.01	4.329	5.2
	20	20	19	19					20	5.15	4.336	5.18
	21	19	20	20					21	5.31	4.326	5.2
	22	20	20	21					22	5.2	4.32	5.18
	23	19	19	19					23	5.3	4.326	5.2
	24	21	21	20					24	5.3	4.336	5.18

## Sheet: S3 Fig
	Experiment: β-galacatosidase activity in SM1005 (wild type), SM1050 (∆hfq) and SM1051 (∆hfq/phfq)
	Mean of three experiments are shown
	Time (mins)	SM1005	SM1050	SM1051
	0	23	22.8	23.9
	30	19.4	15.1	22.2
	60	24.5	15.2	39.3
	90	76	25.6	76
	120	75	28.9	77.3
	150	76	39.6	77
	180	71.9	42.9	76.5
	210	71.2	55.6	72.9
	240	74.5	55.8	74.3
	270	73	70.4	73.1
	300	68.2	70.4	70.4
